# Supplementary material for: A study of psychological pain in substance use disorder and its relationship to treatment outcome
Source: PLoS One. 2019 Nov 7;14(11):e0216266. doi: 10.1371/journal.pone.0216266 (PMC6837512; doi:10.1371/journal.pone.0216266)
Supplement: S1 File — (XLSX) [file pone.0216266.s001.xlsx]

## Sheet: Recovered_Sheet1
filter_$	participant_id	alc	thc	mth	coc	opi	bzo	relapse	nrelapse	ntests	suicide_i	suicide_a	pp_ind	pp_group	pp_time	pp_complete	pp_complete_dich	pp_drmee	multiple	mpb_avg	relapse_notd	age	sex	ethnicity	mbpscorews	mbpscore	mbpscorehilow	baiscore	bdiscore	bhsscore	mbp_w1_1_1	mbp_w1_2_1	mbp_w1_3_1	mbp_w1_4_1	mbp_w1_5_1	mbp_w1_10_1	mbp_w1_11_1	mbp_w1_13_1	mbp_w1_14_1	mbp_w1_15_1	bai_w1_1_1	bai_w1_2_1	bai_w1_3_1	bai_w1_4_1	bai_w1_5_1	bai_w1_6_1	bai_w1_7_1	bai_w1_8_1	bai_w1_9_1
1	015-0057	2	1	1	2	2	2	4	99	3	2	2	0	13	178	3	2	2	3	1	2	24	1	2	34	34	2	21	29	13	3	3	3	4	3	4	4	3	4	3	0	1	0	1	2	1	0	1	1
1	015-0099	1	2	2	2	1	2	99	99	1	2	2	0	1	72	3	2	2	3	1	2	32	1	2	12	12	1	0	2	1	1	2	2	1	1	1	1	1	1	1	0	0	0	0	0	0	0	0	0
1	015-0100	2	2	1	2	2	2	3	99	2	2	2	0	3	56	3	2	2	3	1	1	36	1	2	13	13	1	2.47751	8	5	2	3	1	1	1	1	1	1	1	1	0.477513	0	0	0	0	0	0	0	0
1	015-0101	1	1	1	2	1	2	99	99	1	2	2	0	0	32	3	2	2	3	1	2	18	1	2	30	30	1	0	14.7814	4.54773	3	2	3	3	3	2	1	3	5	5	0	0	0	0	0	0	0	0	0
1	015-0143	2	1	2	2	1	2	99	99	1	2	2	0	0	55	3	2	2	3	1	2	38	1	1	22	22	1	7	21	3	3	3	3	2	1	2	2	3	1	2	2	0	2	2	0	0	0	0	0
1	015-0154	1	1	2	2	2	2	4	99	2	2	2	0	10	76	3	2	2	3	1	2	18	1	1	21	21	1	26	29	6	3	2	2	2	2	1	5	1	1	2	0	3	0	2	2	2	0	2	0
1	015-0189	2	2	1	2	2	2	99	99	1	2	2	0	3	44	3	2	2	3	1	2	54	1	2	50	50	2	15	35	8	5	5	5	5	5	5	5	5	5	5	3	0	0	3	3	0	0	0	0
1	015-0199	2	1	2	2	2	2	1	3	4	2	2	1	11	94	2	2	2	3	2	1	23	1	2	29	29	1	8.5	17	1	4	3	3	3	2	1	3.5	4.5	2	3	0	1.5	0.5	0.5	1	1	0.5	0	0
1	015-0249	1	1	2	2	1	2	99	99	1	2	2	0	5	109	3	2	2	3	1	2	24	1	2	20	20	1	17	17	1	3	3	3	2	2	1	1	2	2	1	0	2	0	2	2	1	2	0	0
1	015-0315	1	1	2	1	2	2	99	99	1	2	2	1	0	50	3	2	2	3	1	2	26	1	3	16.6667	17.4747	1	0	5	2	2.47467	3	1	1	1	3	2	1	2	1	0	0	0	0	0	0	0	0	0
1	015-0456	1	1	1	1	1	2	99	99	2	2	2	0	3	61	3	2	2	3	1	2	23	1	1	13	13	1	0	2	0	2	3	1	1	1	1	1	1	1	1	0	0	0	0	0	0	0	0	0
1	015-0473	1	1	1	1	2	2	99	99	1	2	2	0	0	49	3	2	2	3	1	2	25	1	2	35	35	2	42	43	11	3	3	3	3	3	4	4	4	4	4	2	2	2	2	2	2	2	2	2
1	015-0501	2	2	1	2	2	2	99	99	1	2	2	0	2	47	3	2	2	3	1	2	40	1	2	12	12	1	0	0	0	2	2	1	1	1	1	1	1	1	1	0	0	0	0	0	0	0	0	0
1	015-0555	1	2	1	2	2	2	2	0	6	2	2	4	24	129	1	1	2	3	1	1	22	1	2	34	34	2	4	26	3	3	3	3	3	2	3	2	5	5	5	0	1	0	0	3	0	0	0	0
1	015-0563	2	1	1	2	2	2	99	99	1	2	2	0	0	35	2	2	2	3	1	2	40	1	1	35	35	2	10.1828	14.7814	4	4	5	4	3	2	3	5	2	5	2	0.477513	0.638158	0.368074	0.824074	0.840731	0.522368	0.570681	0.536458	0.463351
1	015-0573	2	1	1	2	2	2	99	99	1	2	2	0	2	35	3	2	2	3	1	2	39	1	2	26	26	1	2	19.4783	10	3	3	4	3	3	2	2	2	2	2	0	0	0	0	0	0	0	0	0
1	015-0589	1	1	1	2	2	2	99	99	1	2	2	0	0	30	3	2	2	1	1	2	35	1	1	20	20	1	1	14.2363	10	3	2	2	3	4	1	1	2	1	1	0	0	0	0	1	0	0	0	0
1	015-0591	1	2	1	2	2	2	4	99	2	2	2	0	11	88	3	2	2	3	1	2	58	1	2	11	11	1	2	1	1	2	1	1	1	1	1	1	1	1	1	0	0	0	0	0	0	0	0	1
1	015-0617	2	1	1	2	2	2	1	1	6	2	2	4	24	158	1	1	2	3	1	1	42	2	2	11	11	1	0	3	0	2	1	1	1	1	1	1	1	1	1	0	0	0	0	0	0	0	0	0
1	015-0623	2	1	1	2	2	2	99	99	1	2	2	0	1	54	3	2	2	3	1	2	46	1	1	24	24	1	2	10.1561	0	3	4	1	4	1	3	2	2	2	2	2	0	0	0	0	0	0	0	0
1	015-0700	2	2	1	2	2	2	99	1	1	2	2	0	2	47	3	2	2	3	1	2	44	1	3	14	14	1	0	0	1	2	1	3	2	1	1	1	1	1	1	0	0	0	0	0	0	0	0	0
1	015-0718	1	1	1	1	1	2	99	99	1	4	3	0	0	33	3	2	2	3	1	2	21	1	2	35	35	2	42	32	12	4	4	2	4	3	3	5	4	4	2	2	2	2	3	3	2	2	2	2
1	015-0721	1	1	1	1	2	2	2	0	6	2	2	4	24	150	1	1	2	3	1	1	50	1	1	24.4444	23.9584	1	15	24	4.21469	3	4	4	3	2	1.95844	2	1	2	1	3	1	3	1	3	1	1	0	0
1	015-0744	2	1	2	2	2	2	3	99	5	2	2	4	23	161	2	2	2	3	1	2	18	1	2	17	17	1	9	14	4.54773	3	2	1	1	1	2	2	2	2	1	1	2	1	1	2	1	0	0	0
1	015-0789	2	1	1	2	2	2	99	99	1	1	2	0	0	35	3	2	1	3	1	2	21	1	2	37	37	2	20	28	12	4	4	2	4	3	3	4	4	4	5	0	1	2	2	2	0	2	1	1
1	015-0841	1	1	1	2	2	2	1	1	2	2	2	0	3	49	3	2	2	1	1	1	20	1	2	11	11	1	2	5	1	2	1	1	1	1	1	1	1	1	1	0	0	0	0	0	0	0	0	0
1	015-0917	1	1	1	2	2	2	99	99	1	2	2	0	1	50	3	2	2	3	1	2	24	1	2	25	25	1	10	28	3	2	2	3	3	2	1	5	5	1	1	1	1	1	1	0	1	0	1	0
1	015-0950	1	2	1	2	2	2	99	99	1	2	2	0	2	39	3	2	2	3	1	2	42	1	2	35	35	2	44.8241	51	5	3	3	3	3	4	5	2	5	5	2	1	0	2	0.824074	3	3	3	3	3
1	015-0973	1	2	2	2	2	2	1	2	3	2	2	3	10	111	3	2	2	3	1	1	21	1	2	14.4444	14.9584	1	0	6.83489	0	2	2	2	2	1	1.95844	1	1	1	1	0	0	0	0	0	0	0	0	0
1	015-0981	2	1	1	2	2	2	99	99	1	2	2	0	0	31	3	2	1	3	1	2	22	1	2	17	17	1	0	0	0	2	2	2	2	1	1	2	3	1	1	0	0	0	0	0	0	0	0	0
1	015-1011	1	1	2	2	2	2	1	1	6	2	2	4	24	112	1	1	2	3	1	1	52	1	1	15	15	1	0	2	0	2	3	2	2	1	1	1	1	1	1	0	0	0	0	0	0	0	0	0
1	015-1074	2	1	1	2	1	2	99	99	1	4	3	0	2	38	3	2	2	1	1	2	22	1	2	21	21	1	0	5	2	2	3	3	2	1	2	2	2	2	2	0	0	0	0	0	0	0	0	0
1	015-1126	2	1	1	2	2	2	3	99	2	99	99	0	8	114	3	2	2	3	1	2	31	1	2	18	18	1	3	14	0	2	2	2	2	2	2	1	2	2	1	0	0	0	1	0	0	0	0	0
1	015-1143	2	1	2	2	2	2	3	2	2	2	2	0	4	76	3	2	2	3	1	2	27	1	2	30	30	1	44	14.7814	11	3	2	2	3	3	3	5	5	3	1	2	0	2	3	3	2	3	3	3
1	015-1243	1	1	1	1	1	2	99	99	1	2	2	0	4	46	3	2	2	3	1	2	26	1	1	24	24	1	10	17	4	3	4	4	2	2	2	3	2	1	1	1	1	0	1	1	0	0	0	1
1	015-1279	1	1	1	1	2	2	99	99	1	2	2	0	6	75	3	2	2	3	1	2	30	1	1	26	26	1	16	20	8	3	3	4	2	3	3	2	2	2	2	3	1	0	2	2	0	0	0	2
1	015-1337	2	1	1	2	2	2	99	99	1	2	2	0	2	48	3	2	2	3	1	2	30	1	1	22	22	1	23	22	8	2	2	2	2	3	4	2	2	2	1	2	1	0	1	3	2	1	0	1
1	015-1343	1	1	1	2	1	2	1	1	6	2	2	2	24	158	2	2	2	3	1	1	35	1	2	21	21	1	21.661	22.7195	5	3	2	3	3	3	1	1	2	2	1	0	2	2	2	1	2	2	2	1
1	015-1372	2	2	1	2	2	2	99	99	1	2	2	0	0	34	3	2	2	1	1	2	34	1	2	32	32	2	13	32	12	4	3	2	3	3	2	2	5	3	5	1	1	0	0	0	1	1	1	0
1	015-1434	1	2	1	2	2	2	99	99	1	4	3	0	0	33	3	2	2	3	1	2	27	1	2	36.6667	35.4747	2	18	25	13	2.47467	4	3	3	3	3	4	5	4	4	0	1	2	2	3	0	1	0	2
1	015-1498	1	1	1	1	2	2	99	99	1	2	2	0	0	32	3	2	2	3	1	2	24	1	2	34	34	2	26	39	5	4	4	2	3	3	3	5	4	3	3	2	3	1	2	3	2	2	2	1
1	015-1500	1	1	1	2	2	2	3	99	3	2	2	3	8	98	3	2	2	3	1	2	53	1	1	13	13	1	0	0	3	2	1	1	1	1	1	1	3	1	1	0	0	0	0	0	0	0	0	0
1	015-1515	1	1	2	2	1	2	1	3	1	2	2	4	30	286	2	2	2	2	1	1	20	1	1	14	14	1	0	0	4	1	2	2	2	1	1	1	2	1	1	0	0	0	0	0	0	0	0	0
1	015-1623	2	1	2	2	2	2	2	0	6	2	2	4	24	196	1	1	2	3	1	1	32	1	2	17	17	1	5	5	0	2	1	2	2	1	1	5	1	1	1	0	1	0	1	0	0	1	0	0
1	015-1643	1	1	2	2	2	2	4	99	2	2	2	0	4	62	3	2	2	3	1	2	28	1	2	11	11	1	0	3	2	1	1	2	1	1	1	1	1	1	1	0	0	0	0	0	0	0	0	0
1	015-1724	1	2	1	2	2	2	3	99	1	2	2	0	4	112	3	2	2	3	1	2	44	1	1	17	17	1	4	13.9601	1	2	3	3	3	1	1	1	1	1	1	0	0	0	0	0	2	0	0	0
1	015-1799	1	2	1	2	2	2	99	99	1	2	2	0	0	34	3	2	2	3	1	2	47	1	1	34	34	2	8.52094	18	7	4	3	3	3	2	4	5	5	3	2	1	0	0	0	1	0	1	1	1
1	015-1801	1	2	1	2	2	2	3	2	2	2	2	0	15	107	3	2	2	3	1	2	36	1	2	30	30	1	24	21	4	3	5	2	4	3	3	2	3	3	2	3	1	0	3	3	0	2	2	3
1	015-1818	2	1	2	2	2	2	2	0	6	2	2	6	24	122	1	1	2	3	1	1	29	1	2	11.25	13.2941	1	0	8.33579	3	2	1	2.08718	1	1	1	2.20694	1	1	1	0	0	0	0	0	0	0	0	0
1	015-1837	1	1	1	2	2	2	4	99	3	2	2	0	16	70	3	2	2	3	1	2	45	1	1	39	39	2	35	43	16	4	4	4	3	4	5	4	4	3	4	2	2	0	3	3	1	2	1	2
1	015-1901	1	2	2	2	2	2	99	99	1	2	2	0	4	73	3	2	2	3	1	2	22	1	2	17	17	1	17	1	0	3	2	1	2	1	1	4	1	1	1	2	1	0	2	1	0	2	1	0
1	015-1985	1	2	1	2	2	2	2	0	5	2	2	6	24	300	3	2	2	3	1	2	47	1	2	27.5	26.1864	1	13.5707	30.9601	11	3	3	2	2.25761	1.92875	2	3	3	3	3	0	0	1	3	1	1	0.570681	1	0
1	015-2020	1	2	1	2	2	2	99	99	1	2	2	0	6	163	3	2	2	3	1	2	35	1	1	16.6667	17.4747	1	0	11	5	2.47467	2	2	2	1	1	4	1	1	1	0	0	0	0	0	0	0	0	0
1	015-2049	1	1	2	2	2	2	4	99	2	2	2	0	8	97	3	2	2	3	1	2	31	1	3	11	11	1	10	4	0	2	1	1	1	1	1	1	1	1	1	0	3	0	0	0	0	0	0	0
1	015-2100	1	2	1	2	2	2	4	0	1	2	2	0	2	62	3	2	2	3	1	2	27	1	2	27	27	1	23	26	8	4	3	2	3	3	3	2	3	2	2	0	1	0	2	1	0	2	0	2
1	015-2143	2	1	2	2	2	2	5	1	5	2	2	1	22	187	3	2	2	3	1	2	28	1	1	14	14	1	0	0	0	2	2	2	2	1	1	1	1	1	1	0	0	0	0	0	0	0	0	0
1	015-2172	1	1	2	2	2	2	2	0	6	2	2	4	24	168	1	1	2	3	1	1	21	1	1	18	18	1	4	11	3	3	4	1	2	1	1	1	2	2	1	1	1	0	0	1	0	0	0	0
1	015-2219	1	1	1	2	2	2	1	1	6	2	2	4	20	259	3	2	2	3	1	1	43	1	2	22	22	1	4	20	3	2	2	2	2	2	4	2	2	2	2	0	0	0	0	0	0	1	1	0
1	015-2223	1	2	1	2	2	2	99	99	1	2	2	1	4	53	3	2	2	3	1	2	26	1	2	35	35	2	9	28	16	4	4	2	4	4	4	4	4	3	2	1	2	0	1	0	0	0	1	0
1	015-2235	1	1	2	1	1	2	99	99	1	2	2	0	2	39	3	2	2	3	1	2	22	1	2	22.2222	22.4747	1	8.992	25	8	2.47467	3	3	3	3	2	2	1	1	2	0	2	0.368074	0.824074	0	0.522368	1	0	0
1	015-2245	1	1	2	2	2	2	3	3	7	2	2	4	23	206	2	2	2	3	1	2	37	1	3	18	18	1	6	8	1	2	3	3	3	1	1	1	2	1	1	2	0	0	2	0	0	0	0	0
1	015-2299	1	2	1	2	2	2	99	99	1	2	2	0	0	31	3	2	2	3	1	2	26	1	2	34	34	2	38	45	10	3	5	5	5	5	1	1	5	3	1	0	1	1	3	3	2	1	3	3
1	015-2320	1	1	1	2	1	2	1	2	7	2	2	4	24	255	2	2	2	3	1	1	42	1	2	24	24	1	0	1	1	4	3	3	3	3	2	1	2	2	1	0	0	0	0	0	0	0	0	0
1	015-2325	1	2	1	2	2	2	99	99	1	2	2	0	3	86	3	2	1	3	1	2	32	1	1	41	41	2	17	34	19	5	5	3	4	4	5	5	4	2	4	0	0	0	3	2	1	1	2	1
1	015-2332	1	1	2	1	2	2	2	99	6	2	2	4	23	174	7	1	2	3	1	2	43	1	3	25	25	1	10	14	5	2	3	3	3	3	1	3	3	3	1	0	0	0	1	3	0	0	0	0
1	015-2364	2	2	2	1	2	2	2	0	6	2	2	5	24	142	1	1	2	3	1	1	46	1	3	11	11	1	0	0	3	2	1	1	1	1	1	1	1	1	1	0	0	0	0	0	0	0	0	0
1	015-2479	1	2	1	2	2	2	4	99	5	2	2	5	22	152	2	2	2	3	1	2	32	1	1	13	13	1	0	0	1	1	2	2	1	1	1	1	2	1	1	0	0	0	0	0	0	0	0	0
1	015-2581	2	1	1	2	2	2	99	99	1	2	2	0	0	46	3	2	2	3	1	2	29	1	1	39	39	2	20	28	13	4	4	4	4	4	4	5	4	1	5	2	0	2	0	0	3	0	3	2
1	015-2599	1	2	2	2	2	2	99	99	1	2	2	0	0	30	3	2	2	3	1	2	42	1	1	26	26	1	13	10	10	2	4	1	3	3	1	5	3	2	2	2	2	1	2	2	1	1	0	0
1	015-2638	2	2	2	2	2	1	99	99	1	2	2	0	0	38	3	2	2	3	1	2	22	1	1	33	33	2	2	32.9601	12	3	4	4	4	3	2	3	4	3	3	0	0	0	0	0	0	0	0	0
1	015-2723	1	1	1	2	2	2	3	99	4	2	2	5	13	103	2	2	2	3	1	2	54	1	3	15	15	1	0	2	4	1	1	1	1	1	3	2	2	2	1	0	0	0	0	0	0	0	0	0
1	015-2764	2	1	1	2	2	2	99	99	1	2	2	0	0	32	3	2	2	3	1	2	18	1	2	18	18	1	21	10	2	2	2	2	2	1	2	2	2	1	2	0	2	1	2	1	1	2	2	1
1	015-2814	1	1	1	1	2	2	1	2	3	2	2	2	10	126	3	2	2	3	1	1	20	1	2	19	19	1	0	0	1	2	2	2	1	1	1	5	2	2	1	0	0	0	0	0	0	0	0	0
1	015-2843	1	2	2	1	2	1	1	1	2	2	2	0	6	100	3	2	2	3	1	2	54	1	1	27	27	1	9	24	3	2	5	1	3	3	4	1	4	2	2	1	0	1	1	2	0	0	0	1
1	015-2869	2	2	1	2	1	2	99	99	1	2	2	0	0	34	3	2	2	3	1	2	36	1	2	30	30	1	0	30	5.40449	1	3	2	4	5	1	4	3	4	3	0	0	0	0	0	0	0	0	0
1	015-2900	1	2	1	1	2	2	2	0	4	2	2	5	24	94	1	1	2	3	1	1	64	1	1	19	19	1	3	12	4	2	4	1	2	1	1	4	2	1	1	0	0	0	1	1	0	0	0	0
1	015-2947	2	1	2	2	2	2	99	99	1	2	2	0	0	31	3	2	2	3	1	2	19	1	2	23	23	1	1	4	0	2	3	3	2	2	1	3	1	5	1	0	0	0	0	0	0	0	0	0
1	015-2973	1	1	1	1	2	2	3	2	3	2	2	0	12	98	3	2	2	1	1	2	20	1	2	19	19	1	0	3	2	3	3	2	2	2	2	1	2	1	1	0	0	0	0	0	0	0	0	0
1	015-2975	1	1	1	2	2	2	99	99	1	2	2	0	1	59	3	2	2	3	1	2	18	1	5	20	20	1	7.36807	7	0	2	2	1	1	1	2	5	4	1	1	0	0	0.368074	2	0	0	2	0	0
1	015-2980	1	2	2	2	2	2	1	2	6	2	2	4	24	219	7	1	2	3	1	1	38	1	4	16	16	1	0	0	3	2	2	2	2	1	3	1	1	1	1	0	0	0	0	0	0	0	0	0
1	015-3331	1	2	1	2	2	2	3	0	2	2	2	0	6	95	3	2	2	1	1	2	22	1	2	20	20	1	20	27	1	2	2	4	2	1	2	2	2	2	1	2	0	1	3	2	0	0	1	0
1	015-3378	1	1	1	2	2	2	99	99	1	2	2	0	0	44	3	2	2	3	1	2	19	1	2	20	20	1	0	20	4	2	2	1	2	2	1	2	3	4	1	0	0	0	0	0	0	0	0	0
1	015-3401	1	1	1	1	2	2	2	0	7	2	2	4	24	196	3	2	2	3	1	1	35	1	2	25	25	1	21	10	4	3	5	1	3	2	1	3	4	2	1	1	1	0	1	3	1	2	0	3
1	015-3464	1	2	2	2	1	2	99	99	1	2	2	0	0	43	3	2	2	3	1	2	30	1	1	23	23	1	17	27	7	4	3	1	1	1	2	2	3	4	2	2	2	1	0	2	2	0	1	0
1	015-3492	2	1	1	2	2	2	1	1	9	2	2	8	41	385	3	2	2	2	1	1	42	1	6	18	18	1	2	2	0	2	2	2	2	2	1	2	2	2	1	0	0	0	0	0	0	0	0	0
1	015-3549	1	1	1	2	2	2	2	0	7	2	2	4	24	241	1	1	2	3	1	1	48	1	6	32.2222	31.4747	1	29	27	6	2.47467	4	4	4	4	2	1	3	4	3	3	2	2	0	0	1	1	1	1
1	015-3564	2	1	2	2	2	2	99	99	1	2	2	0	0	44	3	2	2	3	1	2	21	1	2	12	12	1	0	0	3	3	1	1	1	1	1	1	1	1	1	0	0	0	0	0	0	0	0	0
1	015-3591	2	1	1	2	2	2	2	0	6	2	2	5	24	125	1	1	2	3	1	1	49	1	2	12	12	1	3	0	1	1	1	1	1	1	1	2	1	2	1	0	1	0	1	0	0	0	0	0
1	015-3626	1	1	1	2	2	2	3	2	3	2	2	1	11	113	3	2	2	3	1	2	40	1	1	16	16	1	8	12	1	2	2	2	2	2	1	2	1	1	1	0	1	0	1	1	0	1	0	0
1	015-3721	2	2	1	2	1	2	1	1	7	2	2	5	24	212	3	2	2	3	1	1	46	1	1	18	18	1	0	5.96006	1	2	2	2	2	1	1	2	2	2	2	0	0	0	0	0	0	0	0	0
1	015-3819	2	1	1	2	1	1	1	2	3	2	2	0	12	85	3	2	2	3	1	1	20	1	1	25	25	1	6	19	6	3	3	3	3	3	2	5	1	1	1	0	0	0	1	0	0	0	1	0
1	015-4031	1	1	1	2	1	2	1	1	8	2	2	4	33	274	1	1	2	3	1	2	57	1	1	13	13	1	2	0	5	2	2	1	1	1	1	2	1	1	1	2	0	0	0	0	0	0	0	0
1	015-4141	2	1	2	2	2	2	1	1	5	2	2	4	23	181	2	2	2	3	1	1	21	1	2	11	11	1	5	3	1	2	1	1	1	1	1	1	1	1	1	0	0	0	1	3	0	0	0	0
1	015-4447	1	1	1	1	2	2	2	0	6	2	2	4	24	143	1	1	2	3	1	1	29	1	2	14.4444	15.0872	1	0	14.7814	4.54773	2	2	2.08718	2	2	1	1	1	1	1	0	0	0	0	0	0	0	0	0
1	015-4488	1	2	1	2	2	2	1	1	1	2	2	2	15	73	3	2	2	3	1	1	34	1	2	16	16	1	8	8	0	2	2	1	1	2	1	2	1	2	2	0	0	0	2	1	0	3	1	0
1	015-4531	1	1	1	2	1	2	99	99	1	2	2	0	2	49	3	2	2	3	1	2	23	1	1	17	17	1	13	9	3	3	2	2	1	1	2	2	1	2	1	1	0	0	2	2	1	1	1	0
1	015-4545	1	2	2	2	2	2	1	1	2	2	3	2	8	73	3	2	2	3	1	1	50	1	6	19	19	1	18.4775	21	1	2	2	3	2	2	1	2	2	2	1	0.477513	2	1	1	2	1	1	1	1
1	015-4576	2	1	2	2	2	2	99	99	1	2	2	0	0	7	3	2	2	3	1	2	21	1	2	14.4444	14.9584	1	0	1	0	2	2	1	2	2	1.95844	1	1	1	1	0	0	0	0	0	0	0	0	0
1	015-4628	1	1	1	1	1	2	99	99	1	2	2	0	0	37	3	2	2	3	1	2	28	1	5	15	15	1	0	26.8368	12	1	1	1	1	1	2	2	2	2	2	0	0	0	0	0	0	0	0	0
1	015-4971	1	1	1	2	2	2	2	0	7	2	2	6	24	168	1	1	2	3	1	1	24	1	1	32	32	2	27	26	2	4	4	3	4	4	3	1	4	4	1	0	0	0	3	3	2	3	0	1
1	015-5027	1	1	2	2	2	2	4	99	4	2	2	0	22	213	3	2	2	3	1	2	26	1	2	12	12	1	10.1828	3.71946	2	1	1	1	2	2	1	1	1	1	1	0.477513	0.638158	0.368074	0.824074	0.840731	0.522368	0.570681	0.536458	0.463351
1	015-5151	2	1	1	2	2	2	1	1	5	2	2	1	17	238	3	2	2	3	1	1	29	1	1	18	18	1	0	0	3	2	2	1	1	1	5	3	1	1	1	0	0	0	0	0	0	0	0	0
1	015-5487	1	2	2	2	2	2	2	0	12	2	2	11	24	331	1	1	1	3	1	1	59	1	1	28	28	1	16.8241	20	9	3	4	3	3	4	2	2	3	3	1	0	0	0	0.824074	3	2	1	1	1
1	015-5537	2	1	2	2	2	2	99	99	1	2	2	0	2	37	3	2	2	3	1	2	20	1	1	47	47	2	28	41	17	5	5	5	5	5	4	3	5	5	5	0	0	0	2	3	0	3	3	3
1	015-5543	2	2	1	2	2	2	4	99	3	2	2	1	12	82	3	2	2	3	1	2	24	1	2	22	22	1	2	23.1977	5	2	2	2	2	2	3	2	1	5	1	0	0	0	0	0	0	0	0	0
1	015-5600	2	2	1	2	2	2	99	99	1	2	2	0	0	33	3	2	2	3	1	2	33	1	5	19	19	1	0	34	1	2	2	1	2	2	2	2	2	2	2	0	0	0	0	0	0	0	0	0
1	015-5794	1	1	1	2	2	2	99	99	1	2	2	0	4	42	3	2	2	3	1	2	51	1	1	22	22	1	15	23	8	2	3	2	2	2	3	2	2	2	2	0	0	0	2	2	0	2	1	2
1	015-5893	1	2	2	1	2	2	2	0	8	2	2	6	24	228	1	1	2	3	1	1	26	1	2	17	17	1	10.1828	11	0	3	3	3	2	1	1	1	1	1	1	0.477513	0.638158	0.368074	0.824074	0.840731	0.522368	0.570681	0.536458	0.463351
1	015-5963	1	2	1	2	2	2	5	1	5	2	2	3	23	212	3	2	2	3	1	2	35	1	2	17	17	1	0	19	5	2	2	2	2	2	1	1	2	2	1	0	0	0	0	0	0	0	0	0
1	015-6034	1	1	2	1	2	2	2	0	6	2	2	4	24	247	7	1	2	3	1	1	20	1	2	18	18	1	0	4	1	2	3	3	3	1	1	1	1	2	1	0	0	0	0	0	0	0	0	0
1	015-6100	1	1	1	2	2	2	99	99	1	2	2	0	0	37	3	2	2	3	1	2	40	1	5	11	11	1	18	14	5	1	1	1	1	1	2	1	1	1	1	1	1	1	2	2	2	1	2	2
1	015-6123	2	2	1	2	2	2	99	99	1	2	2	0	3	44	3	2	2	3	1	2	30	1	2	19	19	1	0	0	2.14789	2	2	2	2	1	3	2	2	2	1	0	0	0	0	0	0	0	0	0
1	015-6149	1	1	1	2	2	2	99	99	1	2	2	0	2	52	3	2	2	3	1	2	30	1	5	20	20.4747	1	0	5	2	2.47467	3	1	1	1	2	3	3	2	2	0	0	0	0	0	0	0	0	0
1	015-6245	1	1	2	1	2	2	4	99	3	2	2	1	17	125	3	2	2	3	1	2	44	1	1	20	20	1	4	0	2	3	5	2	2	1	1	1	3	1	1	0	0	0	2	1	1	0	0	0
1	015-6249	2	2	1	2	2	2	99	99	1	2	2	0	4	71	3	2	2	3	1	2	43	1	1	21	21	1	0	1	1	2	4	2	2	1	1	2	2	1	4	0	0	0	0	0	0	0	0	0
1	015-6371	1	2	1	2	2	2	3	2	3	2	2	3	11	70	2	2	2	3	1	2	31	1	2	29	29	1	0	3	1	2	5	2	2	2	5	3	4	2	2	0	0	0	0	0	0	0	0	0
1	015-6549	2	1	1	2	1	2	1	3	5	2	2	1	18	134	2	2	2	3	1	1	35	1	1	16	16	1	10	14	1	2	2	2	1	1	1	2	2	1	2	1	1	0	2	0	2	2	0	0
1	015-6617	1	2	1	2	2	2	99	99	1	2	2	0	2	50	3	2	2	3	1	2	40	1	2	15	15	1	0	12	2	2	2	2	2	1	1	1	2	1	1	0	0	0	0	0	0	0	0	0
1	015-6767	2	1	2	1	2	2	99	99	1	2	2	0	0	34	3	2	2	3	1	2	33	1	2	14	14	1	10.1828	5	1	2	2	2	2	1	1	1	1	1	1	0.477513	0.638158	0.368074	0.824074	0.840731	0.522368	0.570681	0.536458	0.463351
1	015-6796	2	1	1	2	2	2	3	99	2	2	2	1	10	108	3	2	2	3	1	2	36	1	2	20	20	1	12.8407	13	4	1	2	3	3	2	3	1	2	2	1	0	2	0	2	0.840731	2	1	1	1
1	015-6823	1	1	2	2	2	2	4	0	2	2	2	0	13	86	3	2	2	3	1	2	24	1	2	14	14	1	10.1828	0	1	2	2	2	2	1	1	1	1	1	1	0.477513	0.638158	0.368074	0.824074	0.840731	0.522368	0.570681	0.536458	0.463351
1	015-6875	1	1	2	2	2	2	2	0	7	2	2	5	24	139	1	1	2	3	1	1	28	1	1	18	18	1	12	30	13	3	4	1	2	1	2	2	1	1	1	0	0	0	2	2	0	1	1	0
1	015-6932	2	2	1	2	2	2	99	99	1	2	2	0	4	42	3	2	2	3	1	2	38	1	5	31	31	1	0	25	3	3	3	1	3	3	2	2	5	5	4	0	0	0	0	0	0	0	0	0
1	015-7067	2	2	1	2	2	2	99	99	1	2	2	0	4	54	3	2	2	3	1	2	36	1	2	31	31	1	29	39	3	4	4	3	4	4	3	5	1	2	1	0	2	0	2	2	2	2	2	1
1	015-7070	2	2	1	2	2	2	99	99	1	2	2	0	0	30	3	2	2	3	1	2	24	1	1	29	29	1	16.7808	26	3	4	4	1	3	3	3	3	3	3	2	2	1	3	0.824074	1	0.522368	1	2	1
1	015-7124	1	1	1	1	1	2	4	99	3	2	2	0	11	95	3	2	2	1	1	2	27	1	2	23	23	1	0	19	4	2	3	1	3	2	2	5	2	1	2	0	0	0	0	0	0	0	0	0
1	015-7189	1	2	1	2	2	2	1	1	4	4	3	4	20	140	3	2	1	3	1	1	42	1	1	26	26	1	4	5	6	3	4	4	3	1	1	2	5	1	2	0	0	0	1	0	0	0	0	0
1	015-7217	2	1	2	2	2	2	99	99	1	2	2	2	3	84	3	2	2	3	1	2	28	1	1	11	11	1	0	1	1	1	1	1	1	2	1	1	1	1	1	0	0	0	0	0	0	0	0	0
1	015-7294	1	1	2	2	2	2	1	1	4	2	2	0	11	93	2	2	2	3	1	1	20	1	6	17	17	1	1	13	11	2	2	1	1	1	4	2	2	1	1	0	0	0	1	0	0	0	0	0
1	015-7319	1	1	1	1	2	2	1	1	5	2	2	4	7	167	2	2	2	1	1	1	28	1	3	15	15	1	5	13	4	1	1	1	1	1	3	2	2	2	1	0	0	1	0	0	1	1	0	0
1	015-7346	1	1	1	2	2	2	99	99	1	2	2	0	0	31	3	2	2	3	1	2	32	1	2	19	19	1	0	1	2	2	3	2	2	2	1	2	3	1	1	0	0	0	0	0	0	0	0	0
1	015-7431	2	2	1	2	1	2	2	0	6	2	2	4	24	143	1	1	1	3	1	1	25	1	1	25.5556	25.4747	1	0	10	3	2.47467	3	2	3	3	2	3	3	3	1	0	0	0	0	0	0	0	0	0
1	015-7539	2	1	1	2	2	2	99	99	1	2	2	0	0	37	3	2	2	3	1	2	22	1	1	18.8889	19.2069	1	0	1.96006	1	3	3	3	3	1	1	2.20694	1	1	1	0	0	0	0	0	0	0	0	0
1	015-7643	1	2	1	2	2	2	1	1	3	2	2	2	13	104	3	2	2	3	1	1	49	1	2	34	34	2	7	43	3	4	3	4	4	2	2	5	5	2	3	0	1	0	1	0	0	0	1	0
1	015-7749	1	1	2	2	2	2	2	0	5	2	2	0	24	189	1	1	2	3	1	1	28	1	2	14	14	1	0	0	1	3	2	1	1	1	1	2	1	1	1	0	0	0	0	0	0	0	0	0
1	015-7819	1	1	1	2	2	2	4	99	2	2	2	0	6	122	3	2	2	3	1	2	23	1	2	32	32	2	13	28	8	3	4	1	3	4	3	4	4	4	2	0	0	0	0	0	1	1	2	0
1	015-7889	1	1	2	2	2	2	1	1	3	2	2	4	24	97	1	1	2	1	1	1	18	1	2	18	18	1	0	13.6254	0	2	2	4	1	2	1	1	2	2	1	0	0	0	0	0	0	0	0	0
1	015-7946	2	1	2	2	2	2	1	1	2	2	2	0	8	100	3	2	2	3	1	1	27	1	1	29	29	1	1	15	6	5	3	3	3	3	5	2	1	3	1	1	0	0	0	0	0	0	0	0
1	015-8021	1	1	1	2	1	2	3	1	2	2	2	0	10	87	3	2	2	3	1	2	24	1	1	24	24	1	9	16	2	3	3	2	3	3	1	4	2	2	1	0	2	0	0	2	0	0	0	0
1	015-8080	2	2	1	2	2	2	1	1	6	2	2	4	23	186	3	2	2	3	1	1	34	1	2	18	18	1	7	22	5	2	2	2	1	1	1	5	2	1	1	0	0	0	1	1	0	0	0	0
1	015-8143	1	2	1	2	2	2	3	99	3	2	2	0	9	75	2	2	2	3	1	2	52	1	2	26	26	1	37.668	17	7	2	2	2	2	2	4	3	3	4	2	0	3	1	0.824074	3	0.522368	2	3	2
1	015-8156	1	2	2	2	2	2	2	0	11	2	2	11	24	298	1	1	2	3	1	1	36	1	1	12	12	1	0	0	0	1	1	1	1	1	2	1	1	2	1	0	0	0	0	0	0	0	0	0
1	015-8179	2	2	2	2	1	1	99	99	1	2	2	1	7	59	3	2	2	3	1	2	22	1	2	15	15	1	25	10	2	3	2	1	2	1	1	1	1	1	2	0	2	0	3	1	0	2	2	0
1	015-8316	2	1	1	2	2	2	2	0	7	2	2	4	24	163	1	1	2	3	1	1	23	1	2	13	13	1	0	0	2	1	2	2	2	1	1	1	1	1	1	0	0	0	0	0	0	0	0	0
1	015-8431	1	1	1	2	2	2	3	99	3	2	2	0	10	134	3	2	2	3	1	2	36	1	2	28	28	1	14	27	4	4	4	2	4	3	3	1	4	2	1	0	0	0	2	1	1	1	1	0
1	015-8463	2	1	1	2	2	2	4	99	1	2	2	1	11	110	3	2	2	3	1	2	25	1	2	23	23	1	2	15	7	3	3	2	2	3	3	1	2	3	1	0	1	0	1	0	0	0	0	0
1	015-8551	1	1	1	2	2	2	3	99	3	2	2	2	17	111	3	2	2	1	1	2	44	1	1	17	17	1	0	3	3	2	3	1	4	1	1	2	1	1	1	0	0	0	0	0	0	0	0	0
1	015-8649	1	1	1	1	2	2	99	99	1	2	2	0	0	45	3	2	2	3	1	2	22	1	2	29	29	1	1	20	1	3	3	3	3	3	3	5	3	2	1	0	0	0	0	1	0	0	0	0
1	015-8741	2	2	1	2	2	2	99	99	1	2	2	0	0	31	3	2	2	3	1	2	42	1	6	32.2222	30.9584	1	63	28.6045	11	3	4	4	4	2	1.95844	5	4	2	1	3	3	3	3	3	3	3	3	3
1	015-8887	1	2	2	2	2	2	1	1	5	2	2	4	24	145	1	1	2	3	1	1	41	1	2	19	19	1	8	24.3778	2	2	2	2	2	1	5	1	2	1	1	1	1	0	0	2	0	0	1	0
1	015-9017	1	1	2	2	2	2	1	1	5	2	2	4	12	179	2	2	2	3	1	1	35	1	2	15	15	1	20	18	1	2	2	2	2	2	1	1	1	1	1	0	2	0	2	2	0	2	0	0
1	015-9046	1	1	2	2	2	2	99	99	1	2	2	0	2	36	3	2	2	3	1	2	20	1	2	15	15	1	0	9	3	2	2	2	2	1	1	2	1	1	1	0	0	0	0	0	0	0	0	0
1	015-9136	1	2	1	2	2	2	1	1	2	2	2	0	17	218	3	2	2	3	1	1	49	1	1	27	27	1	0	13	11	4	3	3	3	3	2	1	1	4	3	0	0	0	0	0	0	0	0	0
1	015-9243	2	2	2	2	1	1	1	1	6	2	2	5	24	160	1	1	2	3	1	2	20	1	1	23	23	1	19	16.9601	2	2	3	1	3	2	4	2	2	3	1	1	1	0	2	2	1	2	1	1
1	015-9276	1	1	2	2	2	2	4	99	3	2	2	2	14	112	3	2	2	3	1	2	21	1	2	15	15	1	0	8	1	2	3	1	1	3	1	1	1	1	1	0	0	0	0	0	0	0	0	0
1	015-9319	2	2	1	2	1	1	3	99	3	2	2	0	13	157	2	2	2	3	1	2	53	1	2	29	29	1	26.8174	14	4	3	3	3	3	3	3	2	3	3	3	0.477513	3	0.368074	3	3	0.522368	3	3	0.463351
1	015-9343	1	1	1	1	2	2	1	1	6	2	2	4	25	157	2	2	2	3	1	2	56	1	3	44	44	2	8	0	17	4	4	4	4	4	4	5	5	5	5	3	0	2	2	0	0	0	0	1
1	015-9431	1	2	1	2	2	2	4	99	3	2	2	1	13	95	3	2	2	3	1	2	37	1	2	15	15	1	0	9	4	1	3	1	2	1	2	1	1	2	1	0	0	0	0	0	0	0	0	0
1	015-9547	1	1	1	1	2	2	3	1	2	2	2	0	3	77	3	2	2	1	1	2	24	1	2	13	13	1	0	5	1	2	2	1	1	1	1	2	1	1	1	0	0	0	0	0	0	0	0	0
1	015-9640	2	1	1	2	2	2	1	1	2	2	2	0	3	84	3	2	2	3	1	1	31	1	2	30	30	1	2	5	0	3	3	3	3	3	3	3	3	3	3	0	1	0	0	0	0	0	0	0
1	015-9654	1	2	1	2	2	2	2	0	9	2	2	4	24	337	1	1	2	3	1	2	26	1	1	14	14	1	0	0	3	2	4	1	1	1	1	1	1	1	1	0	0	0	0	0	0	0	0	0
1	015-9694	1	1	1	1	2	2	1	1	9	2	2	5	24	215	1	1	2	3	1	1	27	1	2	29	29	1	31	14	0	4	3	1	3	4	2	4	3	3	2	1	2	2	3	3	2	2	2	3
1	015-9763	1	2	1	2	1	2	1	2	5	2	2	3	13	107	2	2	2	3	1	1	32	1	2	31	31	1	29	28	0	3	4	3	3	3	4	3	3	3	2	1	2	2	3	2	1	0	2	2
1	015-9874	1	1	1	1	1	2	1	1	5	2	2	5	21	130	3	2	2	1	1	1	18	1	6	22	22	1	9	23	5	3	3	1	1	2	1	5	3	1	2	0	1	0	1	3	0	0	2	0
1	016-1348	2	1	1	2	2	2	2	0	11	2	2	4	24	276	1	1	1	3	1	1	48	1	2	13	13	1	2	10	4.54773	1	1	1	2	2	1	2	1	1	1	0	0	0	0	0	0	0	0	0
1	016-2626	2	1	2	2	2	2	99	99	1	4	3	0	0	32	3	2	2	3	1	2	47	1	2	37.7778	36.4747	2	5	40.1662	4.54773	2.47467	4	4	4	4	2	5	5	2	4	2	1	0	0	0	0	0	0	0
1	016-3900	1	2	2	2	2	2	2	0	8	2	2	4	24	198	1	1	2	3	1	1	28	1	2	13	13	1	0	7.62535	4.54773	2	1	1	1	1	2	2	1	1	1	0	0	0	0	0	0	0	0	0
1	016-3941	1	2	1	1	2	2	1	1	1	2	2	4	15	144	3	2	2	3	1	1	25	1	2	21	21	1	38	18.285	4.54773	2	1	2	2	1	4	1	4	3	1	3	2	2	2	3	2	2	2	0
1	016-4057	1	2	1	2	2	2	1	1	2	2	2	0	9	70	3	2	2	3	1	1	30	1	2	25	25	1	0	7.62535	4.54773	2	3	3	2	1	5	5	2	1	1	0	0	0	0	0	0	0	0	0
1	016-4256	1	2	1	1	2	2	2	0	4	2	2	4	24	146	7	1	2	3	1	1	47	1	2	20	20	1	2	14.6254	4.54773	1	1	1	1	1	2	4	4	4	1	0	0	0	0	1	0	0	0	0
1	016-4316	1	1	1	2	2	2	4	99	1	2	2	0	11	106	3	2	2	3	1	2	25	1	2	19	19	1	10.1828	13	4.54773	2	3	2	3	3	1	1	2	1	1	0.477513	0.638158	0.368074	0.824074	0.840731	0.522368	0.570681	0.536458	0.463351
1	016-4597	2	2	1	1	2	2	1	1	6	2	2	6	24	252	1	1	2	3	1	1	46	1	2	21	21	1	17	14.7814	4.54773	2	3	3	3	1	1	4	2	1	1	0	2	0	1	2	1	0	1	0
1	016-4751	1	2	2	2	2	2	99	99	1	2	2	0	5	50	3	2	2	3	1	2	42	1	2	21	21	1	6.63816	13	4.54773	2	2	2	5	2	2	1	2	2	1	0	0.638158	0	0	1	1	1	0	1
1	016-4800	1	2	2	2	2	2	4	99	2	2	2	0	5	80	3	2	2	3	1	2	44	1	2	27.7778	27.4747	1	5	9	4.54773	2.47467	3	3	3	3	4	3	2	3	1	1	0	0	1	0	0	0	0	0
1	016-4987	1	2	2	2	2	2	2	0	12	2	2	8	24	366	1	1	2	3	1	1	44	1	2	25	25	1	4.63816	37	4.54773	3	4	3	3	3	2	1	2	2	2	0	0.638158	1	1	0	0	0	0	1
1	016-5097	1	2	1	1	2	2	1	1	6	2	2	6	25	211	7	1	2	3	1	1	30	1	2	20	20	1	6	28	4.54773	2	2	2	2	2	2	2	2	2	2	0	0	0	0	0	1	0	0	0
1	016-5123	2	1	1	2	2	2	5	2	4	2	2	2	11	131	3	2	2	1	1	2	22	1	2	24	24	1	2	23	7	2	3	3	3	3	2	2	2	3	1	2	0	0	0	0	0	0	0	0
1	016-7184	1	2	1	1	2	2	1	2	3	2	2	3	8	200	3	2	2	3	1	1	46	1	2	12	12	1	0	18	2	2	2	1	1	1	1	1	1	1	1	0	0	0	0	0	0	0	0	0
1	016-8080	1	2	1	2	2	2	1	1	3	1	2	5	10	119	3	2	1	3	1	1	36	1	2	43	43	2	30	24.4413	4.54773	5	5	4	4	4	4	5	4	3	5	0	0	3	3	0	3	3	0	3
1	016-8132	1	2	2	1	2	2	1	1	3	2	2	3	11	156	3	2	2	3	1	1	21	1	2	11.4286	13.5146	1	5	2	4.54773	2	1	1	1	1	1.95844	1	1	1.96819	1.58801	0	1	0	1	0	0	0	1	0
1	016-8787	1	2	1	2	2	2	2	0	7	2	2	4	24	134	1	1	2	3	1	1	22	1	2	23	23	1	1	13.8296	4.54773	3	3	2	2	3	2	3	2	2	1	0	0	0	1	0	0	0	0	0
1	016-9347	1	2	1	1	2	2	99	99	1	2	2	0	4	44	3	2	2	3	1	2	28	1	2	30	30	1	13	21	4.54773	4	4	3	3	2	4	2	3	3	2	0	2	0	0	2	0	0	2	0
1	016-9425	2	2	1	2	2	2	2	0	6	2	2	4	24	128	1	1	2	3	1	1	26	1	2	15	15	1	0	7	4.54773	2	2	2	1	1	1	2	1	1	2	0	0	0	0	0	0	0	0	0
1	025-0017	1	1	1	1	1	2	99	99	1	2	2	0	2	86	3	2	2	3	1	2	52	2	1	24.4444	23.9288	1	31	4	1	2	3	2	2	1.92875	4	3	2	2	2	1	2	1	2	2	1	2	2	1
1	025-0075	1	2	1	2	2	2	99	99	1	2	2	0	0	31	3	2	2	3	1	2	23	2	1	12	12	1	0	0	2	2	2	1	1	1	1	1	1	1	1	0	0	0	0	0	0	0	0	0
1	025-0134	2	2	1	1	1	2	99	99	1	2	2	0	2	52	3	2	2	3	1	2	22	2	1	20	20	1	3	14	4	2	3	1	2	1	1	5	2	1	2	0	0	0	1	0	1	0	0	0
1	025-0245	2	1	1	2	2	2	3	99	2	3	4	0	4	72	3	2	2	1	1	2	47	2	2	42	42	2	42	46.8966	9	5	4	4	5	4	1	5	5	5	4	3	1	3	3	3	1	3	3	3
1	025-0349	2	1	1	2	2	2	3	99	3	2	2	2	9	111	2	2	1	3	1	2	31	2	2	40	40	2	55	27	13	1	2	5	5	5	5	5	4	4	4	3	3	1	3	3	3	3	3	3
1	025-0791	2	2	1	2	2	2	3	99	2	2	2	0	8	124	3	2	2	3	1	2	51	2	4	22.2222	21.9584	1	34	31	4.54773	3	3	2	2	3	1.95844	1	2	2	2	1	2	2	1	2	2	1	2	1
1	025-0961	2	1	1	2	2	2	99	99	1	2	2	0	0	45	3	2	2	3	1	2	18	2	1	15	15	1	6	10	5	2	2	2	2	2	1	1	1	1	1	0	1	1	0	0	1	1	0	0
1	025-1115	2	1	1	1	2	2	3	1	2	2	2	0	5	61	3	2	1	3	1	2	52	2	2	49	49	2	35.8241	43.8966	10	5	5	5	5	5	4	5	5	5	5	2	2	0	0.824074	3	2	2	1	3
1	025-1269	1	2	1	2	1	2	1	2	5	2	2	3	17	224	2	2	2	3	1	1	46	2	2	19	19	1	0	8	4	1	5	2	5	1	1	1	1	1	1	0	0	0	0	0	0	0	0	0
1	025-1358	1	1	2	2	2	2	2	0	6	99	99	4	24	156	1	1	2	3	1	1	33	2	2	29	29	1	30	26	4	3	4	3	3	3	3	5	2	2	1	3	1	2	3	2	2	1	2	2
1	025-1547	1	1	1	1	2	2	1	2	3	2	2	5	13	187	3	2	1	3	1	1	24	2	1	38	38	2	48	49.4783	3	5	5	5	4	3	4	5	4	2	1	3	3	2	3	1	1	1	3	3
1	025-1573	2	2	1	2	2	2	3	99	2	2	2	0	8	87	3	2	2	3	1	2	42	2	2	18	18	1	13	16	2	3	2	1	1	1	2	4	1	1	2	0	3	0	0	0	0	0	0	0
1	025-1641	2	1	1	2	2	2	99	99	1	2	2	0	0	31	3	2	2	1	1	2	26	2	2	27	27	1	7	23	6	2	5	2	2	1	3	5	4	1	2	0	0	1	1	0	0	0	0	0
1	025-1654	1	2	1	2	2	2	1	2	6	4	3	4	24	170	1	1	1	3	1	1	54	2	1	38	38	2	12	30	15	5	5	4	5	5	2	1	5	5	1	2	0	2	0	1	0	0	2	1
1	025-1673	1	1	1	1	2	2	2	0	11	2	2	16	24	308	1	1	1	3	1	1	45	2	1	27	27	1	6	10	2	4	3	2	3	3	3	1	4	3	1	0	0	0	1	2	0	0	0	0
1	025-1767	1	2	1	1	2	2	3	2	3	2	2	0	5	56	3	2	2	1	1	2	29	2	3	29	29	1	13	21	5	4	3	3	4	3	3	3	3	2	1	0	0	0	0	3	0	0	0	1
1	025-1773	1	1	1	2	1	1	99	99	1	2	2	0	2	57	3	2	2	3	1	2	29	2	1	26	26	1	30	44	9	3	4	2	3	2	4	2	3	2	1	0	2	0	3	2	1	3	2	1
1	025-1782	1	1	1	1	2	2	3	4	6	2	2	1	17	350	3	2	2	3	1	2	26	2	2	24	24	1	10.1828	13	4.54773	2	3	3	2	1	4	3	3	2	1	0.477513	0.638158	0.368074	0.824074	0.840731	0.522368	0.570681	0.536458	0.463351
1	025-1821	1	2	1	2	2	2	2	0	9	3	4	3	24	143	1	1	2	1	1	1	35	2	1	20	20	1	14	17	4	3	3	2	2	2	1	2	2	1	2	2	1	0	1	1	0	0	1	1
1	025-1967	1	2	1	2	1	2	3	99	3	2	2	1	14	129	3	2	1	3	1	2	39	2	2	28	28	1	20.1157	28	15	3	3	3	3	3	2	2	5	3	1	0.477513	0.638158	0	2	2	1	2	0	2
1	025-2011	1	1	1	1	2	2	99	99	1	2	2	0	0	32	3	2	2	3	1	2	41	2	1	27	27	1	21	35	14	3	4	3	3	2	2	1	4	3	2	0	1	1	2	2	0	2	0	1
1	025-2020	2	2	1	2	2	2	5	1	3	2	2	0	7	112	3	2	2	3	1	2	31	2	2	36.6667	35.4747	2	0	29	7	2.47467	4	4	3	4	3	4	4	4	3	0	0	0	0	0	0	0	0	0
1	025-2043	1	2	1	2	2	2	99	99	0	1	2	0	2	75	3	2	2	1	1	2	42	2	2	33.75	30.5562	1	25	29	12	3	4	3	3	3	3	3	5	1.96819	1.58801	1	2	2	1	2	3	1	1	1
1	025-2121	1	1	2	2	2	2	99	99	1	2	2	0	2	41	3	2	2	3	1	2	30	2	1	26	26	1	1	19	9	4	3	3	3	2	2	3	2	3	1	0	0	0	1	0	0	0	0	0
1	025-2146	2	2	1	1	2	2	1	1	1	4	3	4	16	142	2	2	1	3	1	1	43	2	1	30	30	1	11.3681	38	11.1789	4	4	3	3	3	2	2	4	2	3	1	2	0.368074	2	0	1	0	0	0
1	025-2223	1	1	1	1	1	2	2	0	7	2	2	4	24	259	1	1	2	3	1	1	49	2	1	40	40	2	36.2178	27	16	5	5	3	4	5	3	4	4	3	4	2	1	1	3	2	1	2	1	1
1	025-2348	1	1	1	2	1	2	99	99	1	99	99	0	0	31	3	2	2	3	1	2	32	2	1	27	27	1	8	16	2	2	5	2	3	2	3	2	4	2	2	0	0	0	2	0	0	0	0	0
1	025-2376	2	2	1	2	1	2	3	#NULL!	3	2	2	2	9	115	3	2	1	1	1	2	57	2	2	21	21	1	3	12.9601	2	2	2	1	1	1	2	5	2	3	2	2	0	0	0	1	0	0	0	0
1	025-2412	1	2	1	2	2	2	99	99	1	2	2	0	4	63	3	2	2	3	1	2	46	2	1	43.3333	41.4747	2	34	42.2791	19	2.47467	4	4	4	4	4	5	5	4	5	0	3	0	3	2	1	1	1	1
1	025-2443	1	1	1	2	2	2	1	1	4	2	2	4	24	153	1	1	2	3	1	1	46	2	1	38	38	2	27.8508	49	8	5	5	5	5	5	1	1	5	5	1	0	3	0	3	3	3	1	3	3
1	025-2450	1	1	1	1	2	2	1	1	12	2	2	4	24	344	1	1	2	3	1	1	43	2	1	11	11	1	2	6	2	1	1	1	1	1	1	1	2	1	1	1	1	0	0	0	0	0	0	0
1	025-2463	1	2	2	1	1	2	3	99	2	2	2	0	5	58	3	2	2	3	1	2	24	2	1	22	22	1	14.4634	14.9601	5	3	4	1	2	2	2	4	2	1	1	0	0	0	2	0	0	0	2	0.463351
1	025-2500	2	1	1	2	2	2	99	99	1	2	2	0	0	32	3	2	2	3	1	2	31	2	1	32	32	2	0	19	0	4	4	2	4	2	3	5	3	3	2	0	0	0	0	0	0	0	0	0
1	025-2511	2	2	1	2	2	2	1	1	4	2	2	2	19	196	3	2	2	3	1	1	34	2	2	15	15	1	0	4	1	2	3	2	2	1	1	1	1	1	1	0	0	0	0	0	0	0	0	0
1	025-2525	1	1	1	1	1	2	2	0	5	2	2	4	24	161	7	1	2	3	1	1	30	2	1	14	14	1	0	8.75467	4.5339	1	1	1	1	1	1	5	1	1	1	0	0	0	0	0	0	0	0	0
1	025-2643	1	2	1	2	2	2	99	99	1	2	2	0	2	42	3	2	2	3	1	2	38	2	1	23.3333	22.9584	1	13	2	8.22458	3	2	2	2	1	1.95844	1	5	4	1	0	1	0	1	1	1	1	1	1
1	025-2698	1	2	1	2	1	2	99	99	1	2	2	0	0	31	3	2	2	3	1	2	28	2	2	12	12	1	4	9	2.5339	2	2	1	1	1	1	1	1	1	1	0	2	0	0	0	0	0	0	0
1	025-2700	2	2	1	2	2	2	5	2	3	2	2	2	3	92	3	2	2	3	1	2	29	2	2	25	25	1	4	21	10	3	4	3	3	3	2	1	2	3	1	0	0	0	1	2	1	0	0	0
1	025-2711	2	1	2	2	2	2	99	1	1	2	2	1	1	49	3	2	2	3	1	2	35	2	1	28	28	1	15	30	3	3	4	2	4	3	1	3	3	3	2	0	2	2	2	0	0	0	0	0
1	025-2734	1	2	1	2	1	2	1	1	7	2	2	4	24	173	1	1	2	3	1	1	34	2	2	18.8889	19.4747	1	6	14	2	2.47467	4	3	2	1	1	1	2	1	2	0	0	0	0	0	0	0	2	0
1	025-2828	1	2	1	2	2	2	2	0	9	2	2	4	25	238	1	1	2	3	1	1	27	2	2	22	22	1	10	5	0	2	4	2	3	2	3	1	2	2	1	0	1	0	1	2	0	1	2	1
1	025-2843	1	1	1	1	2	2	99	99	1	2	2	0	0	31	3	2	2	3	1	2	43	2	1	25	25	1	24	19	8	3	4	2	3	2	2	3	2	2	2	1	1	1	2	2	1	1	1	1
1	025-2864	1	2	2	2	2	2	1	1	2	2	2	2	16	157	2	2	1	3	1	1	38	2	1	27	27	1	29	23	2	3	5	2	3	3	2	2	4	2	1	1	0	2	3	3	2	1	2	1
1	025-2974	1	2	2	1	2	2	2	0	6	2	2	4	24	159	3	2	2	3	1	1	41	2	2	15	16.4392	1	6	13	5	2	2	1	2	1	1	2.20694	2.23223	2	1	0	0	0	0	0	0	0	0	0
1	025-3094	2	2	1	2	1	2	99	99	1	2	2	0	0	31	3	2	2	3	1	2	41	2	2	34	34	2	27	25.1662	6	3	3	2	2	2	4	5	5	5	3	0	3	3	3	1	3	2	2	1
1	025-3123	2	2	2	1	2	2	4	99	5	2	2	3	15	146	3	2	2	3	1	2	46	2	1	27	27	1	20	16	2	4	4	2	3	3	3	1	3	3	1	2	1	0	2	2	0	1	0	2
1	025-3149	1	2	1	2	2	2	99	99	1	2	2	0	2	62	3	2	2	3	1	2	44	2	1	23	23	1	13	17	5	3	3	3	3	2	1	1	3	3	1	2	2	0	1	0	1	0	1	0
1	025-3199	1	1	1	2	2	2	3	2	2	2	2	0	4	88	3	2	2	3	1	2	22	2	2	23	23	1	0	26	4	2	3	3	3	2	2	3	1	2	2	0	0	0	0	0	0	0	0	0
1	025-3258	1	2	1	2	2	2	4	99	2	2	2	0	9	70	3	2	2	3	1	2	50	2	1	21	21	1	7	9	1	2	4	2	2	2	1	2	3	2	1	0	0	0	0	2	0	0	0	1
1	025-3378	1	1	1	2	2	2	1	1	6	2	2	2	21	244	3	2	2	3	1	1	27	2	6	11	11	1	2	7	2	2	1	1	1	1	1	1	1	1	1	0	1	0	0	0	0	0	0	0
1	025-3413	2	1	2	2	1	2	3	99	1	2	2	0	3	156	3	2	1	2	1	2	33	2	2	44	44	2	19	36	3	5	5	4	4	5	5	5	5	5	1	2	2	0	3	3	3	3	3	0
1	025-3427	1	1	1	2	1	2	99	99	1	2	2	0	0	31	3	2	2	3	1	2	19	2	2	18	18	1	3	14	3	2	2	2	2	2	1	2	2	2	1	0	0	0	0	1	0	0	0	0
1	025-3434	1	2	2	2	2	2	99	99	1	2	2	0	0	34	3	2	2	1	1	2	33	2	1	41	41	2	29.3215	30.8087	8	4	5	2	4	5	2	5	5	4	5	1	1	1	2	2	3	2	2	3
1	025-3497	1	1	1	2	2	2	3	99	2	2	2	2	7	94	3	2	2	3	1	2	23	2	1	34	34	2	36	16	4	4	5	4	4	4	5	1	5	1	1	2	2	2	3	2	2	2	2	1
1	025-3533	1	1	2	1	2	2	2	0	6	2	2	4	24	205	1	1	2	3	1	1	44	2	2	29	29	1	0	31	8	3	3	3	3	3	2	3	5	3	1	0	0	0	0	0	0	0	0	0
1	025-3546	1	1	1	2	2	2	99	99	1	2	2	0	0	44	3	2	2	3	1	2	28	2	5	37	37	2	60	52	11	4	5	5	5	3	5	1	5	3	1	3	3	3	3	3	3	3	3	3
1	025-3599	1	2	1	2	2	2	1	1	6	2	2	4	24	158	1	1	2	3	1	1	21	2	2	18	18	1	9	18	1	2	3	2	3	3	1	1	1	1	1	1	1	0	0	1	1	0	0	0
1	025-3618	1	2	1	2	1	2	2	0	7	2	2	4	24	200	1	1	1	3	1	1	42	2	1	18	18	1	7	15	0	2	3	3	2	2	1	1	2	1	1	1	1	0	1	0	0	1	0	0
1	025-3626	2	1	1	2	2	2	4	99	5	2	2	4	21	227	3	2	2	3	1	2	25	2	2	13.3333	14.4747	1	0	15	1	2.47467	3	1	1	1	1	1	2	1	1	0	0	0	0	0	0	0	0	0
1	025-3742	2	2	1	1	2	2	3	99	2	2	2	0	3	161	3	2	2	2	1	2	22	2	1	28.8889	28.6497	1	0	21.7547	9	3	2.64975	2	3	3	3	3	3	3	3	0	0	0	0	0	0	0	0	0
1	025-3908	2	1	1	1	2	2	3	1	2	2	2	0	6	91	3	2	2	3	1	2	22	2	3	40	40	2	40	32	8	5	5	3	4	4	4	5	4	2	4	2	3	3	3	3	3	3	3	0
1	025-3999	1	1	2	2	2	2	1	2	2	2	2	0	9	74	3	2	2	3	1	1	26	2	1	15	15	1	0	0	1	2	1	5	1	1	1	1	1	1	1	0	0	0	0	0	0	0	0	0
1	025-4028	2	2	1	2	1	2	1	1	5	2	2	4	24	222	3	2	2	3	1	1	31	2	2	33.3333	32.0872	2	21	31	12	5	4	2.08718	4	4	4	2	2	4	1	0	0	2	1	2	0	1	1	2
1	025-4040	1	2	1	2	2	2	2	0	6	2	2	4	24	161	1	1	2	3	1	1	28	2	2	30	30	1	16	17	4.54773	3	3	2	3	3	4	3	4	4	1	1	0	0	2	2	2	1	1	2
1	025-4056	1	1	1	2	1	2	99	99	1	2	2	0	1	45	3	2	2	3	1	2	27	2	1	38.8889	37.2069	2	43	46	19	5	4	3	5	3	5	2.20694	5	3	2	3	3	0	3	3	1	3	3	2
1	025-4123	1	1	1	1	2	2	99	99	1	2	2	0	0	32	3	2	2	3	1	2	41	2	1	26	26	1	20	7	0	3	5	1	3	2	1	4	3	3	1	0	1	2	2	2	1	2	1	2
1	025-4316	2	2	1	1	2	2	1	2	3	2	2	1	13	93	3	2	2	3	1	1	31	2	1	26	26	1	8	23	4	4	4	4	3	3	2	2	2	1	1	0	0	0	1	2	0	0	0	0
1	025-5050	1	1	2	1	1	2	99	99	1	4	3	0	0	33	3	2	2	3	1	2	44	2	1	33	33	2	16	49	13	3	4	4	4	4	2	3	3	3	3	1	0	0	1	1	0	1	1	1
1	025-5143	2	2	1	2	2	2	2	0	6	2	2	4	24	142	1	1	2	3	1	1	34	2	2	26	26	1	4	21	4.54773	3	3	2	3	1	2	5	3	2	2	0	0	0	0	0	0	2	0	0
1	025-5225	2	1	1	1	2	2	4	99	3	2	2	1	7	86	3	2	1	3	1	2	37	2	6	26	26	1	53	21.8966	5	3	2	3	2	2	3	3	3	3	2	3	3	2	3	3	3	3	2	3
1	025-5413	2	1	1	2	2	2	1	1	4	2	2	4	24	134	1	1	2	3	1	1	32	2	2	29	29	1	6	23.8966	1	3	3	3	3	2	2	4	2	3	4	0	0	0	0	0	1	0	0	1
1	025-5447	1	1	2	2	2	2	99	99	1	2	2	0	0	33	3	2	2	3	1	2	26	2	2	46	46	2	54	39	7	5	5	5	5	5	5	4	5	5	2	3	3	3	3	3	3	3	2	3
1	025-5557	1	2	1	1	2	2	2	0	6	2	2	8	24	133	1	1	2	3	1	1	44	2	1	27.7778	27.4747	1	19	20	12	2.47467	5	2	4	3	3	3	1	2	2	0	0	0	1	1	2	2	0	2
1	025-6363	1	1	1	2	1	2	4	99	2	4	3	0	12	126	3	2	2	3	1	2	21	2	2	34	34	2	54.3681	53	4.54773	5	4	3	3	3	1	4	5	3	3	3	3	0.368074	3	3	3	3	3	3
1	025-6414	2	1	1	2	1	2	99	99	1	2	2	1	4	53	3	2	2	3	1	2	23	2	2	39	39	2	20	35.9103	13	4	4	2	3	3	4	5	5	4	5	1	0	0	3	3	1	1	1	1
1	025-6437	1	1	1	2	2	2	99	99	2	2	2	0	5	66	3	2	2	3	1	2	21	2	2	26	26	1	0	3	0	2	2	3	1	1	5	4	2	2	4	0	0	0	0	0	0	0	0	0
1	025-7171	2	1	1	2	1	2	99	99	1	2	2	0	2	49	3	2	2	3	1	2	23	2	2	35	35	2	54.301	35.9601	12	4	4	1	5	4	4	3	4	4	2	3	3	3	3	3	3	3	3	3
1	025-7188	1	1	1	2	2	2	4	99	4	2	2	3	15	116	3	2	2	3	1	2	29	2	2	14	14	1	0	22	4	2	2	2	2	1	1	1	1	1	1	0	0	0	0	0	0	0	0	0
1	025-7319	1	1	1	1	2	2	1	2	7	2	2	4	24	273	1	1	1	3	1	1	44	2	1	18	18	1	7	14	5	2	3	1	2	1	3	1	3	1	1	1	1	0	1	0	1	1	1	0
1	025-7428	1	1	1	2	2	2	1	2	3	2	2	1	11	99	3	2	2	3	1	1	59	2	1	27.5	26.1654	1	27	11	1	3	3	3	3	3	1.95844	2.20694	2	1	4	2	2	2	2	2	2	2	2	0
1	025-7889	2	2	1	2	1	2	1	1	3	2	2	4	22	134	2	2	1	3	1	1	55	2	2	42	42	2	1	23	7	5	4	4	4	3	5	4	4	4	5	1	0	0	0	0	0	0	0	0
1	025-7915	1	1	1	1	2	2	2	0	8	99	99	4	24	247	1	1	2	3	1	1	21	2	6	14	14	1	2	2	2	2	4	1	1	1	1	1	1	1	1	0	0	0	0	1	0	0	0	0
1	025-8021	2	1	1	1	2	2	1	1	12	2	2	5	24	397	1	1	2	3	1	2	24	2	2	35	35	2	28.6954	43.1662	16	4	4	3	4	3	3	4	2	5	3	0.477513	2	1	2	3	2	1	1	2
1	025-8143	2	2	1	2	2	2	3	2	2	2	2	2	11	79	3	2	2	3	1	2	41	2	1	22	22	1	11	7	1	2	1	1	1	1	4	1	5	5	1	3	2	2	1	1	0	0	0	1
1	025-8629	1	2	1	2	2	2	2	0	5	2	2	16	18	228	1	1	2	1	1	1	31	2	2	20	20	1	26	25	3	2	4	2	3	3	1	1	1	2	1	1	3	1	3	3	0	0	1	1
1	025-8643	1	2	1	2	2	2	1	1	5	2	2	16	24	205	1	1	1	3	1	1	26	2	2	32	32	2	20.5707	23	10	4	5	2	4	3	2	2	4	3	3	0	1	1	3	2	0	0.570681	0	1
1	025-9412	2	1	1	2	2	2	99	99	1	2	2	0	0	31	3	2	2	3	1	2	27	2	2	34	34	2	15	36	4.54773	4	5	4	4	3	5	1	5	2	1	0	0	0	0	3	0	1	0	2
1	025-9763	2	1	1	2	2	2	99	99	1	2	2	0	0	31	3	2	2	3	1	2	31	2	2	37	37	2	48	52	10	4	4	3	4	4	4	3	4	3	4	1	2	1	3	3	2	2	2	3
1	025-9764	1	1	1	2	2	2	4	99	3	2	2	0	14	105	3	2	2	1	1	2	26	2	1	20	20	1	4	6	0	2	5	2	1	1	1	2	2	1	3	0	0	0	0	0	0	0	0	0
1	025-9831	1	1	1	1	2	2	1	1	4	2	2	0	12	201	3	2	1	3	1	1	47	2	1	34	34	2	39	29	1.22458	3	5	1	4	4	4	5	4	3	1	2	0	0	2	3	3	3	3	3
1	025-9974	2	1	1	2	2	2	1	1	7	2	2	4	24	233	1	1	2	3	1	1	44	2	3	11	11	1	3	11	2	2	1	1	1	1	1	1	1	1	1	0	0	0	0	0	0	0	0	0
1	026-2679	2	2	1	2	2	2	2	0	6	2	2	4	24	201	1	1	2	3	1	1	35	2	2	15	16.2941	1	0	9	4.54773	2	2	2.08718	2	1	1	2.20694	2	1	1	0	0	0	0	0	0	0	0	0
1	026-3000	1	2	2	2	2	2	2	0	8	2	2	4	24	218	1	1	2	3	1	1	43	2	2	15	15	1	0	14.7814	4.54773	1	1	1	1	1	1	5	2	1	1	0	0	0	0	0	0	0	0	0
1	026-3462	1	2	2	2	2	2	1	1	6	2	2	4	24	176	1	1	2	3	1	1	24	2	2	14	14	1	0	15.6254	4.54773	1	1	1	1	1	2	1	1	2	3	0	0	0	0	0	0	0	0	0
1	026-4536	1	2	1	2	2	2	2	0	9	2	2	4	24	309	1	1	2	3	1	1	35	2	2	31	31	1	16	14.7814	4.54773	4	3	3	3	3	4	5	3	2	1	2	1	2	2	0	1	0	0	0
1	026-5617	1	2	2	2	2	2	2	0	7	2	2	4	24	152	1	1	2	3	1	1	20	2	2	23	23	1	3	11	4.54773	2	4	3	3	1	2	2	2	3	1	0	1	0	0	0	1	0	0	1
1	026-8197	2	2	1	2	2	2	99	99	1	4	3	0	0	33	3	2	2	3	1	2	41	2	2	42	42	2	10.1828	51	4.54773	4	4	4	4	5	5	5	5	4	2	0.477513	0.638158	0.368074	0.824074	0.840731	0.522368	0.570681	0.536458	0.463351
1	045-5789	1	2	1	2	2	2	1	1	7	2	2	4	24	162	1	1	2	1	1	1	24	2	2	16	16	1	10.1828	14.7814	4.54773	2	2	2	2	2	2	1	1	1	1	0.477513	0.638158	0.368074	0.824074	0.840731	0.522368	0.570681	0.536458	0.463351
1	015-0202	1	2	2	2	2	2	99	99	1	2	2	0	6	56	3	2	2	3	2	2	52	1	1	28	28	1	42	19	3	2	4	2	2	4	3	2	5	3	1	2	2	2	2	2	2	2	2	2
1	015-1157	1	1	1	2	2	2	99	99	1	2	2	0	0	30	3	2	2	3	2	2	19	1	2	10.5	10.5	1	0	0.5	6	1	1.5	1	1	1	1	1	1	1	1	0	0	0	0	0	0	0	0	0
1	015-1313	2	2	1	2	2	2	2	0	6	2	2	4	24	112	1	1	2	3	2	1	49	1	1	23	23	1	12	17.5	7.5	3	2.5	1.5	2.5	1.5	4.5	2.5	2	1.5	1.5	1	0.5	0	1.5	2.5	1	0.5	1.5	1
1	016-4672	1	1	1	1	2	2	99	99	1	2	2	0	0	37	3	2	2	3	2	2	35	1	2	15.5556	16.4747	1	0	0.5	4.54773	2.47467	2	2	2	2	1	1	2	1	1	0	0	0	0	0	0	0	0	0
1	025-2899	1	1	1	1	2	2	4	99	4	2	2	4	20	196	3	2	2	1	2	2	54	2	2	13	13	1	1.5	3.5	3	1.5	1	1	1.5	1	1.5	1	1	2	1.5	0	0	0	0	0	0	0	0	0
1	025-1616	1	2	1	2	2	2	1	2	4	1	1	4	16	144	3	2	2	3	2	1	35	2	1	30	30	1	30.5	24.5	9	3.5	4	3.5	2.5	2.5	4	3.5	3	2	1.5	1.5	1.5	1	1.5	2.5	1.5	1	1.5	2
1	015-0200	1	1	1	2	2	2	99	99	1	2	2	0	0	33	3	2	2	3	1	2	45	1	1	17	17	1	0	3	1	2	3	2	2	2	1	2	1	1	1	0	0	0	0	0	0	0	0	0
1	015-1328	2	1	1	2	2	2	1	3	9	2	2	7	24	256	1	1	2	3	1	1	25	1	1	18	18	1	0	5	4	3	2	2	2	1	2	2	2	1	1	0	0	0	0	0	0	0	0	0
[truncated: 54 more columns]
